# Supplementary material for: The impact of genetic adaptation on chimpanzee subspecies differentiation
Source: PLoS Genet. 2019 Nov 25;15(11):e1008485. doi: 10.1371/journal.pgen.1008485 (PMC6901233; doi:10.1371/journal.pgen.1008485)
Supplement: S1 Table — (XLSX) [file pgen.1008485.s021.xlsx]

## Sheet: Sheet1
S1 Table: Signed difference in derived allele frequency, genic and non-genic tail counts
pop pair	pop1 genic tail	pop1 non-genic tail	pop1 total		pop2 genic tail	pop2 non-genic tail	pop2 total
western_NC	136675	224406	361081		68578	106627	175205
western_central	208029	340078	548107		33029	52189	85218
western_eastern	206483	341867	548350		51584	80914	132498
NC_central	38295	49159	87454		7004	8234	15238
NC_eastern	43126	56775	99901		16542	20216	36758
central_eastern	150	203	353		891	687	1578
