# Supplementary material for: The impact of genetic adaptation on chimpanzee subspecies differentiation
Source: PLoS Genet. 2019 Nov 25;15(11):e1008485. doi: 10.1371/journal.pgen.1008485 (PMC6901233; doi:10.1371/journal.pgen.1008485)
Supplement: S2 Table — (XLSX) [file pgen.1008485.s022.xlsx]

## Sheet: Sheet1
S2 Table: Observed and simulated delta bin genic enrichments
	Observed genic enrichment					Average B score (0.92) Genic enrichment				Beta score that matches
										species tail bin genic enrichment
pop pair	pop1 tail	pop2 tail	log2 ratio	p-value		pop1	pop2	log2 ratio		pop1_beta	pop2_beta	log2 ratio at pop1 B	log2 ratio at pop2 B	fold ratio of B scores matching point estimate
				log2 ratio
western_NC	1.06176	1.09794	0.0483469	1.6e-05		1.0524	1.07657	0.0327563		0.9	0.9	0.0370844	0.0370844	0
western_central	1.05802	1.08044	0.030248	0.13		1.05188	1.07767	0.0349494		0.9	0.925	1.05	1.08	0.04
western_eastern	1.05184	1.0875	0.048099	0.00038		1.05435	1.10535	0.0681469		0.925	0.925	1.05	1.11	0
NC_central	1.22853	1.28956	0.0699458	0.002		1.13596	1.1643	0.0355571		0.85	0.825	1.14	1.16	0.04
NC_eastern	1.21566	1.2673	0.0600166	0.00017		1.12995	1.18423	0.0676977		0.85	0.85	1.13	1.18	0
central_eastern	1.18635	1.5764	0.410106	0.0013		1.40462	1.43789	0.0337785		0.9	0.825	1.4	1.44	0.13
