# Supplementary material for: The impact of genetic adaptation on chimpanzee subspecies differentiation
Source: PLoS Genet. 2019 Nov 25;15(11):e1008485. doi: 10.1371/journal.pgen.1008485 (PMC6901233; doi:10.1371/journal.pgen.1008485)
Supplement: S3 Table — (XLSX) [file pgen.1008485.s023.xlsx]

## Sheet: Sheet1
S3 Table: Fit of simulated to observed genic enrichments across 𝛿 bins.
	Variable B			Genome average B
B value	Sum of squares	Sum of squares	Sum of squares	Sum of squares	Sum of squares	Sum of squares
	(observed - model):	(observed - model):	(observed - model):	(observed - model):	(observed - model):	(observed - model):
	All d bins	d tail bins	Excluding d tail bins	All d bins	d tail bins	Excluding d tail bins
1				0.752	0.672	0.08
0.975				0.54	0.49	0.05
0.95				0.345	0.312	0.033
0.93	0.145612	0.115521	0.0300901
0.925				0.222	0.19	0.032
0.92	0.141072	0.106246	0.0348265
0.91	0.152672	0.110722	0.0419504
0.9	0.157377	0.10981	0.0475664	0.151	0.103	0.048
0.888	0.20083	0.136585	0.0642445	0.134	0.072	0.062
0.875	0.270746	0.184753	0.0859934	0.135	0.051	0.084
0.863				0.154	0.046	0.108
0.85				0.189	0.049	0.14
0.825				0.314	0.093	0.221
0.8				0.53	0.203	0.327
