# Supplementary material for: The impact of genetic adaptation on chimpanzee subspecies differentiation
Source: PLoS Genet. 2019 Nov 25;15(11):e1008485. doi: 10.1371/journal.pgen.1008485 (PMC6901233; doi:10.1371/journal.pgen.1008485)
Supplement: S4 Table — (XLSX) [file pgen.1008485.s024.xlsx]

## Sheet: Sheet1
S4 Table: log2 ratio of eastern and central chimpanzee 𝛿tail bin genic enrichments with different strengths of background selection.
	McVicker	Average B
B value	Log2 (eastern / central)	Log2 (eastern / central)
1		0.007
0.975		0.07
0.95		0.084
0.93	0.036
0.925		0.101
0.92	0.034
0.91	0.014
0.9	0.012	0.099
0.888	-0.0045	0.089
0.875	-0.016	0.101
0.863		0.095
0.85		0.103
0.825		0.101
0.8		0.081
