# Supplementary material for: The impact of genetic adaptation on chimpanzee subspecies differentiation
Source: PLoS Genet. 2019 Nov 25;15(11):e1008485. doi: 10.1371/journal.pgen.1008485 (PMC6901233; doi:10.1371/journal.pgen.1008485)
Supplement: S5 Table — (XLSX) [file pgen.1008485.s025.xlsx]

## Sheet: Sheet1
S5 Table: Model-based reduction of neutral diversity in chimpanzee sub-species. Models are tested for their ability to explain diversity as a function of distance to functional sites. BGS= background selection; HH = Hitchhiking
Species	Model	Est. theta neutral	Likelihood	AIC	Rel. diversity
Central	neutral	0.0015	11433.9	-22863.8	1
	BGS	0.0017	11456.8	-22909.5	0.89
	HH	0.0017	11454.7	-22903.5	0.86
	BGS+HH	0.0018	11458.1	-22910.2	0.83
Eastern	neutral	0.0014	11580.5	-23156.9	1
	BGS	0.0015	11608.3	-23212.5	0.89
	HH	0.0016	11608.1	-23210.2	0.83
	BGS+HH	0.0017	11612.6	-23219.2	0.8
NC	neutral	0.0011	11708.2	-23412.4	1
	BGS	0.0012	11729	-23453.9	0.89
	HH	0.0013	11729.1	-23452.1	0.82
	BGS+HH	0.0014	11733.3	-23460.7	0.78
Western	neutral	0.0006	12442.7	-24881.4	1
	BGS	0.0007	12459.9	-24915.8	0.89
	HH	0.0008	12464.8	-24923.5	0.78
	BGS+HH	0.0008	12467.2	-24928.5	0.74
