# Supplementary material for: The impact of genetic adaptation on chimpanzee subspecies differentiation
Source: PLoS Genet. 2019 Nov 25;15(11):e1008485. doi: 10.1371/journal.pgen.1008485 (PMC6901233; doi:10.1371/journal.pgen.1008485)
Supplement: S6 Table — (XLSX) [file pgen.1008485.s026.xlsx]

## Sheet: Sheet1
S6 Table: Fitting BGS to match observed PBSnj tail genic enrichments
	McVicker B						Genome Average B
Species	Best B	95% CI Observed	B within 95% CI	B within 90% CI	B less than observed (one tailed, alpha = 0.05) i.e. “is less than lower 90% CI”		Best B	95% CI Observed	B within 95% CI	B within 90% CI	B less than observed (one tailed, alpha = 0.05) i.e. “is less than lower 90% CI”
eastern	0.91	1.300 – 1.404	0.89 – 0.92	0.90 - 0.92	0.93		0.863	1.300 – 1.404	0.863 – 0.888	0.863 – 0.875	0.888 – 1.000
central	0.93	1.035 – 1.223	> 0.93	> 0.93	> 0.93		0.95	1.035 – 1.223	0.925 – 0.975	0.925 – 0.975	1
Nigeria-Cameroon	0.89	1.138 – 1.195	0.88 – 0.91	0.89 - 0.91	0.92 - 0.93		0.888	1.138 – 1.195	0.863 – 0.888	0.863 – 0.888	0.900 – 1.000
western	0.93	1.012 – 1.058	0.900 – 0.930	0.900 – 0.930	> 0.93		0.925	1.012 – 1.058	0.900 – 0.950	0.925 – 0.950	0.975 – 1.000
