# Supplementary material for: The impact of genetic adaptation on chimpanzee subspecies differentiation
Source: PLoS Genet. 2019 Nov 25;15(11):e1008485. doi: 10.1371/journal.pgen.1008485 (PMC6901233; doi:10.1371/journal.pgen.1008485)
Supplement: S7 Table — (XLSX) [file pgen.1008485.s027.xlsx]

## Sheet: Sheet1
S7 Table: Non-synonymous PBSnj eastern tail SNPs.
Chromosome	Position	Eastern DAF	Central DAF	Gene name
2B	243521998	0.92	0	PER2
1	71072312	1	0.14	CTH
5	74264494	0.92	0.08	CARD6
16	69808123	0.84	0	FUK
18	43141882	0.97	0.14	SKOR2
12	113491075	0.82	0	OAS2
1	133541217	0.89	0.08	HCN3
11	6800714	0.89	0.08	NLRP14
17	27498454	0.82	0.03	ABHD15
5	74335947	0.89	0.11	PRKAA1
9	115671197	0.84	0.06	TRIM32
12	33411538	0.95	0.17	DGKA
11	116271645	0.84	0.08	CD3G
16	68680960	0.74	0	TMED6
6	152465143	0.79	0.06	PLEKHG1
10	96853871	0.79	0.08	RRP12
20	32290163	0.79	0.08	CEP250
20	32306921	0.79	0.08	CEP250
17	17513307	0.74	0.03	ZPBP2
6	139804498	0.74	0.03	NHSL1
7	5053505	0.71	0	FAM220A
15	41803458	0.92	0.22	PATL2
15	41779537	1	0.33	SPG11
1	130357239	1	0.36	RPTN
3	194529836	0.97	0.33	TMEM207
1	26953737	0.05	0.72	KDF1
19	4559453	0.08	0.75	LRG1
15	61107175	0.11	0.89	HERC1
