# Supplementary material for: The impact of genetic adaptation on chimpanzee subspecies differentiation
Source: PLoS Genet. 2019 Nov 25;15(11):e1008485. doi: 10.1371/journal.pgen.1008485 (PMC6901233; doi:10.1371/journal.pgen.1008485)
Supplement: S8 Table — (XLSX) [file pgen.1008485.s028.xlsx]

## Sheet: Sheet1
S8 Table: PBSnj tail SNP regulomeDB enrichments.
species	observed proportion high regulatory potential	observed proportion low regultory potential	resample proportion high regulatory potential	resample proportion low regultory potential	p-value high	p-value low
central	0.0261941	0.563944	0.0304358	0.560146	0.772223	0.592441
eastern	0.0371437	0.522891	0.0303963	0.560008	0.0120988	9.999e-05
NC	0.0339597	0.537826	0.0303969	0.560159	0.00019998	9.999e-05
western	0.0299111	0.552603	0.0303961	0.56017	0.894011	9.999e-05
