# Supplementary material for: The impact of genetic adaptation on chimpanzee subspecies differentiation
Source: PLoS Genet. 2019 Nov 25;15(11):e1008485. doi: 10.1371/journal.pgen.1008485 (PMC6901233; doi:10.1371/journal.pgen.1008485)
Supplement: S9 Table — (XLSX) [file pgen.1008485.s029.xlsx]

## Sheet: Sheet1
S9 Table: PBSnj tail SNP conservation/phastCons score enrichments.
species	observed proportion pCons highly conserved	observed proportion pCons non-conserved	resample proportion pCons highly conserved	resample proportion pCons non-conserved	p-value highly conserved	p-value non-conserved
central	0.0263158	0.770898	0.0263217	0.822169	0.537446	0.00069993
eastern	0.0287356	0.822126	0.0263515	0.822036	0.19898	0.50135
NC	0.0285236	0.812395	0.0263568	0.822072	0.0106989	9.999e-05
western	0.0280718	0.816951	0.026353	0.822117	9.999e-05	9.999e-05
