# Supplementary material for: The impact of genetic adaptation on chimpanzee subspecies differentiation
Source: PLoS Genet. 2019 Nov 25;15(11):e1008485. doi: 10.1371/journal.pgen.1008485 (PMC6901233; doi:10.1371/journal.pgen.1008485)
Supplement: S10 Table — (XLSX) [file pgen.1008485.s030.xlsx]

## Sheet: Supplementary File 15
S10 Table: PBSnj Eastern GO enrichment
Category	Average genes in category in resamples	Outlier genes in category	P-VALUE	FDR P-VALUE	Genes in category with a SNP	Total genes in category	GO Category Name	Genes
GO:0033962	0.589	5	5e-05	0.0919829	12	12	cytoplasmic mRNA processing body assembly	patl2,atxn2,noct,ddx6,dync1h1
GO:0002474	0.891	6	9e-05	0.0919829	22	22	antigen processing and presentation of peptide antigen via MHC class I	sec24b,erap1,b2m,hla-a,sec13,pdia3
GO:0060337	1.335	7	0.00017	0.0919829	50	51	type I interferon signaling pathway	stat1,sp100,rnasel,hla-a,oas2,irf2,mx2
GO:0031295	2.739	10	0.00021	0.0919829	65	66	T cell costimulation	yes1,pdpk1,dpp4,fyn,mapkap1,tnfsf13b,pak2,cd3d,cd3g,cd274
GO:0008332	0.181	3	0.00023	0.0919829	3	3	low voltage-gated calcium channel activity	cacna1i,cacna1h,cacna1g
GO:1903660	0.024	2	0.00024	0.0919829	3	3	negative regulation of complement-dependent cytotoxicity	il13,il4
GO:0042157	2.534	9	0.00026	0.0919829	51	51	lipoprotein metabolic process	scarb1,apoc3,apoa1,ldlr,hdlbp,pcsk9,pcsk6,pcsk5,cubn
GO:0034190	0.045	2	0.00041	0.132747	3	3	apolipoprotein receptor binding	apoa1,pcsk9
GO:0042608	0.771	4	0.0005	0.132747	6	6	T cell receptor binding	dock2,hla-a,fyn,cd3g
GO:0032849	0.044	2	0.00051	0.132747	4	4	positive regulation of cellular pH reduction	ca7,avp
GO:0031296	0.062	2	0.00066	0.157965	3	3	B cell costimulation	il4,tnfsf13b
GO:0070508	0.23	3	0.00073	0.160152	6	6	cholesterol import	scarb1,apoa1,ldlr
GO:1903265	0.909	3	0.00078	0.160152	5	5	positive regulation of tumor necrosis factor-mediated signaling pathway	trim32,cpne1,park2
GO:0008203	3.897	11	0.00095	0.162162	78	78	cholesterol metabolic process	fdps,apoa1,ldlr,prkaa1,hdlbp,srebf2,il4,nr0b2,pcsk9,cubn,app
GO:0019885	0.3	3	0.001	0.162162	7	7	antigen processing and presentation of endogenous peptide antigen via MHC class I	erap1,b2m,hla-a
GO:0061738	0.06	2	0.00108	0.162162	3	3	late endosomal microautophagy	vps4a,hspa8
GO:0004430	0.282	3	0.00109	0.162162	4	4	1-phosphatidylinositol 4-kinase activity	pi4kb,pi4k2a,pi4k2b
GO:0008202	4.147	11	0.00111	0.162162	98	99	steroid metabolic process	fdps,apoa1,ldlr,prkaa1,hdlbp,srebf2,g6pc,wwox,pcsk9,cubn,sult1b1
GO:0006342	0.839	5	0.00113	0.162162	30	30	chromatin silencing	ubr2,bahd1,hdac5,supt6h,h2afx
GO:0050995	0.611	4	0.0012	0.163026	15	15	negative regulation of lipid catabolic process	acacb,apoc3,prkaa1,crtc3
GO:0060143	0.069	2	0.0013	0.171039	3	3	positive regulation of syncytium formation by plasma membrane fusion	gcm1,rapgef3
GO:0009298	0.075	2	0.00138	0.174399	4	4	GDP-mannose biosynthetic process	pmm1,mpi
GO:0016772	0.268	3	0.00153	0.182542	11	11	transferase activity, transferring phosphorus-containing groups	gnptab,ckmt1a,fuk
GO:0045606	0.06	2	0.00156	0.182542	6	6	positive regulation of epidermal cell differentiation	kdf1,sfn
