# Supplementary material for: The impact of genetic adaptation on chimpanzee subspecies differentiation
Source: PLoS Genet. 2019 Nov 25;15(11):e1008485. doi: 10.1371/journal.pgen.1008485 (PMC6901233; doi:10.1371/journal.pgen.1008485)
Supplement: S12 Table — (XLSX) [file pgen.1008485.s032.xlsx]

## Sheet: Supplementary File 17
S12 Table: PBSnj Nigeria GO enrichment
Category	Average genes in category in resamples	Outlier genes in category	P-VALUE	FDR P-VALUE	Genes in category with a SNP	Total genes in category	GO Category Name	Genes
GO:0099078	1.162	6	2e-05	0.0187	7	7	BORC complex	kxd1,bloc1s2,borcs5,borcs6,borcs7,borcs8
GO:0036003	0.87	5	2e-05	0.0187	6	6	positive regulation of transcription from RNA polymerase II promoter in response to stress	klf2,nfe2l2,mapk7,muc1,gcn1
GO:0008134	82.309	107	4e-05	0.0255933	261	263	transcription factor binding	ncoa1,rorb,rora,kdm1a,sirt1,hmga2,rxra,kat6a,kat6b,nif3l1,arhgef2,setd1a,pax6,stk36,wwp2,foxa3,rps3,mdfic,meis2,zfpm2,zfpm1,tp53,cdk12,cdk13,tp73,ppargc1b,esr1,ccnt1,stk4,slc26a5,nfatc2,apbb2,apbb1,apbb3,nbn,hif1a,pparg,ctbp1,sufu,tcf12,msx2,mlxipl,uba2,rbfox2,chchd2,epas1,pprc1,nfia,trerf1,bcl2,nlrp3,drg1,mapk1,crebbp,ncor2,pou1f1,med25,rbl1,pdx1,hes7,tfdp2,rbpj,nucks1,hey2,mdfi,ep300,e2f4,e2f2,…
GO:0005102	99.505	126	0.00018	0.087636	354	354	receptor binding	akap9,rab8b,ntf3,plxnc1,ephx2,wnt2b,lama2,lama1,nck1,lbp,rgma,wnt3,wnt1,lpl,gnpat,tnfsf13b,ephb2,insl3,grap2,nrip1,gypc,map7,mpv17l,ssfa2,vcp,dpp4,lgi1,cd200,scp2,sla2,itgb8,itga1,jak2,efna1,slc9a3r2,ngf,c1qtnf2,ptk2,eci2,apof,ptpa,rchy1,cd276,fga,fgg,angptl1,angptl2,slc27a2,lonp2,fkbp1b,rasa1,drd2,abca12,fyn,wnt5b,gba,tnfsf12,gfra1,nos2,gip,ptprd,erbin,nxph2,lrp6,npff,artn,cntfr,anxa1,a2m,adam10…
GO:0003729	30.065	45	0.0002	0.087636	107	107	mRNA binding	eif4enif1,rc3h1,esrp1,g3bp2,rps5,rps3,ptbp2,celf4,samd4a,ago2,pcf11,rbfox3,rbfox2,rbfox1,igf2bp2,igf2bp1,apobec1,pum3,fxr1,fxr2,tyms,hnrnpll,snrnp35,ncbp1,fyttd1,elavl4,snrnp70,lin28a,eif4a1,mettl14,zc3h12a,cstf3,ppp1r8,cpsf6,adarb1,calr,rpl35,srsf1,piwil2,srrm4,dcp1b,denr,xpo5,sf3b1,thoc5
GO:0071499	2.325	6	0.0004	0.115332	7	7	cellular response to laminar fluid shear stress	klf2,nfe2l2,srebf2,map2k5,mapk7,ass1
GO:0010592	4.744	10	0.0004	0.115332	14	14	positive regulation of lamellipodium assembly	wnt1,brk1,wasf2,nckap1,rac1,clrn1,arpc2,carmil2,hdac4,dnm2
GO:1904724	8.69	18	0.00042	0.115332	46	46	tertiary granule lumen	cda,aldoa,aldoc,ctsh,ctss,asah1,lyz,gsdmd,sptan1,hp,qpct,dbnl,olfm4,folr3,cyfip1,pgm1,lta4h,idh1
GO:0007416	19.988	28	0.00044	0.115332	54	54	synapse assembly	pcdhb4,gnpat,rab29,adgrl3,spock2,cacna1a,pten,flrt3,pclo,farp1,sdk1,drd2,nrcam,pcdhb11,pcdhb14,pcdhb13,dscam,dbnl,gja10,shank2,shank3,slitrk1,nrg1,kirrel3,sptbn2,nrxn2,dner,dnm3
GO:0043425	6.171	12	0.00048	0.115332	23	23	bHLH transcription factor binding	sirt1,tcf12,usf1,map3k10,runx2,smad3,bhlhe40,isl1,tcf3,tcf4,scx,sp1
GO:0033273	0.841	4	0.0006	0.132145	4	4	response to vitamin	pdx1,pemt,alad,setdb1
GO:0045095	7.279	16	0.00076	0.140428	63	64	keratin filament	krtap12-3,krtap12-4,krtap10-2,krtap10-9,krtap16-1,krtap29-1,ttbk2,krt14,krt73,krt72,krt77,krt79,krt78,fbf1,tchp,krt2
GO:0098794	13.862	21	0.00078	0.140428	33	33	postsynapse	gabra2,snap25,baiap2,ppp3ca,ghrl,adgrb3,stx3,prkar2b,c12orf76,snca,psma7,npff,slc29a1,mef2c,gria1,npas4,grik2,p2rx1,p2rx7,p2rx4,hip1
GO:0036149	4.229	10	0.00078	0.140428	16	16	phosphatidylinositol acyl-chain remodeling	pla2g1b,pla2g10,pla2g4a,pla2g4f,pla2g4c,pla2g4d,pla2g4e,pla2g2e,pla2g2a,plbd1
GO:0000375	5.002	12	0.00082	0.140428	25	25	RNA splicing, via transesterification reactions	gemin2,ddx23,scaf11,prpf8,snrnp40,wdr83,srsf10,srrm1,sf3a3,sf3b1,sf3b4,sf3b3
GO:0004623	7.753	15	0.00094	0.152186	28	28	phospholipase A2 activity	pafah1b2,plb1,pnpla3,pla2g12b,proca1,pla2g1b,pla2g10,pla2g4a,pla2g4f,pla2g4c,pla2g4d,pla2g4e,pla2g2e,pla2g2a,plbd1
GO:0006006	13.245	23	0.00112	0.152186	61	61	glucose metabolic process	onecut1,ghrl,wdtc1,cacna1a,slc25a11,brat1,igf2,apod,usf1,adpgk,galm,pdk4,gck,pdx1,inppl1,irs2,dlat,gnpda1,pgm1,mapk14,pik3ca,h6pd,cpt1a
GO:0006110	1.673	5	0.00112	0.152186	6	6	regulation of glycolytic process	eif6,hif1a,gck,prkag2,prkag1
GO:1904813	26.309	39	0.00122	0.152186	107	108	ficolin-1-rich granule lumen	cda,ampd3,aldoa,aldoc,ctsh,ctss,asah1,kpnb1,crispld2,gsdmd,pafah1b2,cdk13,vcp,mvp,mapk1,fgl2,qpct,arpc5,xrcc6,pkm,psmb7,arsb,dbnl,psmd3,psmd6,acly,alad,pgm1,mapk14,psmd14,psmd11,psmd12,jup,hsp90ab1,cand1,dera,lta4h,idh1,kcmf1
GO:0000989	5.084	10	0.00128	0.152186	14	14	transcription factor activity, transcription factor binding	hmga2,tp63,hif1a,msx2,mlxip,arnt,per1,cry2,ldb1,ldb2
