# Supplementary material for: The impact of genetic adaptation on chimpanzee subspecies differentiation
Source: PLoS Genet. 2019 Nov 25;15(11):e1008485. doi: 10.1371/journal.pgen.1008485 (PMC6901233; doi:10.1371/journal.pgen.1008485)
Supplement: S13 Table — (XLSX) [file pgen.1008485.s033.xlsx]

## Sheet: Supplementary file 18
S13 Table: PBSnj Western GO enrichment
Category	Average genes in category in resamples	Outlier genes in category	P-VALUE	FDR P-VALUE	Genes in category with a SNP	Total genes in category	GO Category Name	Genes
GO:0043565	320.644	363	1e-06	0.000489	501	501	sequence-specific DNA binding	ezh2,hoxc13,hoxc10,fli1,hoxc11,hoxc12,t,ctcf,dmrtb1,rorb,rora,rorc,dmrta1,tsn,gtf2e1,shox2,creb3l2,creb3l1,creb3l3,notch1,stat3,hsf4,stat6,hsf5,esrrb,esrra,esrrg,dbp,pitx1,cdc5l,hoxb13,tfap2b,tfap2a,nr6a1,mael,mafg,meis1,meis3,meis2,kcnip3,cux2,cux1,zc3h8,batf,cdx1,cdx2,ehf,hand2,hand1,nfil3,en2,nfatc2,suz12,erg,hif1a,gata2,gata6,gata5,golgb1,xbp1,sox13,fosl2,sox17,sox30,msx1,elf5,elf2,chchd2,cre…
GO:0048146	33.257	44	7e-06	0.001726	47	47	positive regulation of fibroblast proliferation	ctc1,sirt6,wnt2,wnt1,cdc6,tgfb1,ccnb1,cdk6,cdk4,ccna2,fntb,igf1,fosl2,sphk1,pdgfd,pdgfc,pdgfb,fn1,aqp1,wapl,cdkn1a,pdgfra,pla2g1b,zmiz1,rnaseh2b,mif,esr1,myc,uts2r,wnt5a,lig4,uts2,fgf10,e2f1,pml,bmi1,anxa2,egfr,agt,ddr2,ndufs4,btc,prkdc,cd74
GO:0005126	9.93	19	1e-05	0.001726	21	21	cytokine receptor binding	ifne,ifna21,ifna14,ifna13,il21,il13,il15,il4,il7,il9,mif,ifnw1,ifnb1,ifna6,ifna5,ifna4,ifna2,ifna8,il12b
GO:0000122	450.184	486	1.2e-05	0.001726	638	639	negative regulation of transcription from RNA polymerase II promoter	ezh2,rps27a,wwtr1,t,pcbp3,nedd4,ctcf,cic,ncoa2,tnf,nfxl1,timeless,cpeb3,ctr9,txn,shox2,sirt7,sirt1,notch3,notch1,stat3,stat1,hsf4,stat6,cnot1,nipbl,dach1,esrra,cdc73,tfap2b,tfap2a,tfap2c,tshz2,nr6a1,impact,strap,ovol1,mael,cul3,tgfb1,otud7b,ccne1,gcfc2,cdk2,suds3,ccnd1,ccnd3,meis2,zfpm2,zfpm1,nrip1,kcnip3,cux2,cux1,zc3h8,cdx2,rbbp8,ifng,neurog3,hand1,trib3,pkia,nfil3,mbd2,mbd3,nfatc2,apbb1,suz12,…
GO:0044212	149.517	170	1.5e-05	0.00175367	204	205	transcription regulatory region DNA binding	ctcf,tnf,creb3l2,creb3l1,stat3,wnt1,cdc5l,tfap2a,brd7,mterf3,cdk9,klf1,tfeb,cdx1,rbbp5,ccnt1,hand2,hand1,nfatc2,gata6,gata5,h2afy2,sox10,sox17,mta2,atmin,fos,wt1,trerf1,tead2,tead3,nfyc,tead4,nfya,sall1,sall4,sall2,sall3,gabpa,thra,xrcc5,xrcc6,basp1,erbb4,znf649,znf639,nfkb1,brca1,runx2,yy1,smad4,smad3,smad7,smad6,znf516,znf567,znf564,hnf4a,hnf1b,hnf1a,ctcfl,atf4,elmsan1,prdm5,rela,ikzf1,ikzf4,ik…
GO:0060338	12.286	20	1.8e-05	0.00175367	21	21	regulation of type I interferon-mediated signaling pathway	stat2,stat1,cdc37,ifnar2,ifnar1,tyk2,ifna21,ifna14,ifna13,hsp90ab1,jak1,usp18,ifnb1,ifna6,ifna5,ifna4,ifna2,ifna8,ptpn1,ptpn11
GO:0045944	639.935	681	2.2e-05	0.00175367	895	897	positive regulation of transcription from RNA polymerase II promoter	ezh1,top2a,hoxc13,hoxc10,fli1,hoxc11,pid1,rps27a,wwtr1,zfat,t,ppp3r1,ctcf,ncoa7,ncoa3,ncoa6,ncoa1,ncoa2,pin1,rora,tnf,ikbkb,mydgf,akap8l,hsph1,nck1,nck2,ctr9,ccnk,ccnh,ccnc,txk,shox2,gtf2h1,taf4b,sirt1,creb3l2,creb3l1,creb3l3,notch3,notch1,gtf2f1,stat3,stat1,hsf4,stat6,cnot7,nipbl,wnt2,wnt1,arhgef2,esrrb,esrra,esrrg,dbp,dcn,pitx1,cdc73,tfap2b,tfap2a,tfap2d,tfap2c,neurod6,nr6a1,ier5,stag1,tet3,tet…
GO:0002286	7.703	15	2.4e-05	0.00175367	16	16	T cell activation involved in immune response	ifne,ifna21,ifna14,ifna13,psen1,f2rl1,eif2ak4,ifnw1,ifnb1,ifna6,ifna5,ifna4,ifna2,ifna8,cd1c
GO:0033141	5.536	13	2.5e-05	0.00175367	14	14	positive regulation of peptidyl-serine phosphorylation of STAT protein	ifne,ifng,ifna21,ifna14,ifna13,lif,ifnw1,ifnb1,ifna6,ifna5,ifna4,ifna2,ifna8
GO:0004861	5.052	11	3.7e-05	0.0024227	11	11	cyclin-dependent protein serine/threonine kinase inhibitor activity	cdkn2a,cdkn2d,cdkn2c,cdkn2b,cdkn1b,cdkn1a,hexim2,hexim1,inca1,kat2b,casp3
GO:0002323	6.253	13	5.1e-05	0.00305136	14	14	natural killer cell activation involved in immune response	ifne,cd244,ifna21,ifna14,ifna13,ifnw1,ifnb1,ifna6,ifna5,ifna4,ifna2,ifna8,il12b
GO:0003700	602.405	642	6.3e-05	0.00363733	861	862	transcription factor activity, sequence-specific DNA binding	fli1,tsc22d4,t,st18,ctcf,dmrtb1,rorb,rora,rorc,nfxl1,dmrta1,zbed9,zfp1,zfp3,zfp2,gtf2h4,gtf2h2,taf4b,taf5l,creb3l2,creb3l1,creb3l3,zfp69b,notch1,stat2,stat3,stat1,hsf4,stat6,hsf5,stat5a,cnot7,cnot8,tfcp2,dach1,esrrb,esrra,esrrg,dbp,pitx1,tfap2b,tfap2a,tfap2d,tfap2c,zxdc,nr6a1,brd8,ovol3,ovol2,ovol1,taf1b,gcfc2,mafg,klf7,klf9,klf3,klf1,meis2,taf12,taf13,tfam,slc30a9,zc3h8,tfec,msrb2,tfeb,batf,cdx1…
GO:0005132	4.565	11	7.6e-05	0.00405369	12	12	type I interferon receptor binding	ifne,ifna21,ifna14,ifna13,ifnw1,ifnb1,ifna6,ifna5,ifna4,ifna2,ifna8
GO:0000980	41.468	51	0.000139	0.00737907	57	58	RNA polymerase II distal enhancer sequence-specific DNA binding	fli1,t,esrrb,h3f3a,cdx1,cdx2,mbd2,mbd3,nfatc1,gata2,sox10,mta2,prop1,smarcc2,smarcc1,smarcb1,smarca4,bach2,bach1,gatad2b,nfkb1,chd4,hoxb5,smarce1,smarcd2,atf2,actb,rela,ruvbl2,meox2,hnrnpc,pax4,nfe2l2,nfe2l1,hivep1,msc,pbx3,actl6a,arid3b,pou4f1,tal1,nr2f6,creb1,nr1h4,mef2c,spi1,rel,nr5a2,zbtb16,h2afz,hdac2
GO:0007568	114.632	131	0.000164	0.00839447	159	160	aging	atp2b1,ctc1,ctgf,cnp,tpra1,glrx2,ctsc,stat3,dcn,rpn2,ogg1,tgfb1,tgfb3,scap,tacr3,madcam1,mbd2,mbd3,napepld,vcam1,epo,grb2,apod,ntrk1,lonp1,fos,wrn,dnmt3a,kl,endog,timp2,tyms,apaf1,bcl2a1,slc32a1,igfbp2,igfbp5,arg1,gsn,gss,lrp1,ptgs2,nfkb2,gclc,gclm,abat,pth1r,npy5r,il15,il6,polb,polg,alox12,atg7,krt14,krt16,krt83,rela,slc6a3,tnfrsf1b,ercc2,aldh3a1,apex1,cyp1a1,krtap4-3,krtap4-5,ednrb,pax5,pax2,sl…
GO:0045471	76.682	90	0.000373	0.0181676	109	109	response to ethanol	got2,tnc,trh,crh,stat3,ogg1,adipoq,cdk1,ccnd1,cdo1,star,tacr1,slc2a4,vcam1,mstn,grin2a,ntrk3,ntrk1,grin3a,grin2b,dnmt3a,fyn,th,tyms,ggh,rbp4,aacs,gsn,abat,oprm1,oprk1,tjp1,il13,il2,il4,polb,adcyap1,setdb1,grin1,slc6a3,psmd14,icam1,adh6,mgmt,ptk2b,eif4ebp1,lep,chrnb2,fech,tbxas1,myc,pten,casp8,cnr1,gnrh1,tbxa2r,drd3,drd2,apobec1,actc1,actr2,dmap1,adcyap1r1,prl,pth,sod1,sparc,rps6kb1,ehmt2,cldn7,cl…
GO:0003677	1338.08	1388	0.00038	0.0181676	1899	1904	DNA binding	akap9,ezh2,top2a,top2b,hoxc13,hoxc10,fli1,hoxc11,hoxc12,top3b,top3a,mier2,mier1,mier3,zfat,pif1,ctc1,t,st18,pcbp2,pcbp3,pcbp4,dffb,ctcf,cic,ncoa1,akap8,dmrtb1,rorb,rora,rorc,faap100,akap8l,twist2,tox,dmrta1,znf385a,zbed5,zbed2,zbed9,gtf3c6,gtf3c1,gtf3c3,gtf3c4,tsn,zfp1,zfp3,zfp2,rc3h2,adnp2,ptges2,gtf2e2,txk,shox2,taf4b,rpa1,creb3l2,creb3l1,creb3l3,zfp69b,tnfaip3,gtf2f1,stat2,stat3,stat1,hsf4,sta…
GO:0006367	106.291	119	0.000389	0.0181676	134	134	transcription initiation from RNA polymerase II promoter	wwtr1,ncoa6,rorb,rora,rorc,ctgf,gtf2e1,gtf2e2,ccnh,ccnc,gtf2h4,gtf2h5,gtf2h1,gtf2h2,taf4b,notch4,notch3,notch1,gtf2f1,esrrb,esrra,esrrg,nr6a1,cdk9,cdk7,polr2i,polr2l,polr2k,polr2f,polr2b,polr2a,polr2d,polr2c,gtf2a1,taf11,taf12,taf13,maml3,maml2,maml1,thrap3,rarg,rarb,nr2c2ap,crebbp,tead2,tead3,tead1,tead4,thrb,thra,rbpj,med1,med7,med6,med4,med8,hnf4a,hnf4g,ercc2,gtf2a1l,rxra,rxrg,kat2b,maz,ppargc…
GO:0035338	31.448	38	0.000497	0.0231162	40	40	long-chain fatty-acyl-CoA biosynthetic process	tecr,acsbg2,acsbg1,scd5,hsd17b12,acot4,acot6,acot1,acot8,acot7,fasn,acly,ppt1,ppt2,acsl1,acsl3,acsl6,acsl5,acbd6,acsf2,acsf3,hacd1,hacd2,acaca,slc25a1,elovl7,elovl6,elovl5,elovl3,elovl2,elovl1,acot13,acot12,acot11,them5,them4,agk,scd
GO:0019825	25.808	34	0.000548	0.0240211	38	38	oxygen binding	tdo2,hbg2,cyp2c19,cyp2a13,mb,th,hbb,hbd,hbm,cygb,adgb,cyp1b1,cyp1a2,cyp1a1,cyp4a11,sod2,cyp19a1,cyp4f8,cyp4f3,cyp4b1,cyp4f12,alb,cyp3a4,cyp3a5,cyp3a7,cyp2u1,cyp2d6,cyp2e1,cyp2b6,cyp2c8,cyp2c9,cyp2a7,cyp17a1,cbs
