# Supplementary material for: The impact of genetic adaptation on chimpanzee subspecies differentiation
Source: PLoS Genet. 2019 Nov 25;15(11):e1008485. doi: 10.1371/journal.pgen.1008485 (PMC6901233; doi:10.1371/journal.pgen.1008485)
Supplement: S14 Table — (XLSX) [file pgen.1008485.s034.xlsx]

## Sheet: Supplementary file 19
S14 Table: PBSnj Eastern VIP enrichment
Category	Average genes in category in resamples	Outlier genes in category	P-VALUE	FDR P-VALUE	Genes in category with a SNP	Total genes in category	Virus	Genes
vip:44	0.85	4	0.00146	0.02392	8	8	BLV	pcsk5,fdps,runx1,dnmt3a
vip:57	0.639	4	0.0025	0.02392	15	18	DENV	akap9,fcgr2a,nfkbib,dcun1d4
vip:8	2.679	7	0.01448	0.0780333	51	58	HTLV	vac14,usp20,nrp1,tab2,fdps,znf282,crtc3
vip:18	0.35	2	0.03496	0.192075	4	4	SIV	pak2,fyn
vip:5	0.402	2	0.0493	0.222172	8	8	HIV2	pak2,fyn
vip:63	0.083	1	0.0801	0.273034	5	5	HEV	ambp
vip:65	0.095	1	0.093	0.273034	3	3	NIPAHVIRUS	stat1
vip:55	1.218	3	0.11242	0.275492	28	32	HCMV	supt6h,ripk1,bicd1
vip:26	0.161	1	0.1518	0.364033	4	5	POLIOVIRUS	sec13
vip:48	0.241	1	0.22368	0.582507	4	4	VSV	ldlr
vip:11	0.902	2	0.22492	0.582507	11	12	SV40	pdia3,fbxw7
vip:19	0.325	1	0.28888	0.643885	8	8	POLYOMAVIRUS	pdia3
vip:6	3.727	5	0.3097	0.643885	73	81	HSV	ext1,hdac9,hdac5,galnt1,b2m
vip:3	3.007	4	0.3542	0.743437	76	82	HBV	ncoa3,ncoa6,parp1,dnmt3a
vip:1	5.132	6	0.4076	0.743437	89	98	EBV	stat3,irf2,hdac4,zeb2,fgd4,hspa8
vip:22	0.64	1	0.49094	0.743437	9	10	POXV	tank
vip:17	0.643	1	0.52424	0.743437	4	4	MMTV	nfia
vip:15	0.749	1	0.5436	0.743437	17	19	MLV	hspa8
vip:40	0.736	1	0.54606	0.743437	10	11	MHV	dnmt3a
vip:2	0.867	1	0.5999	0.769822	20	23	VACV	acap2
vip:9	5.327	5	0.62906	0.769822	107	113	HCV	pdpk1,sorbs2,rtn1,fhod1,scarb1
vip:4	10.487	9	0.73238	0.773352	216	240	HIV1	nfatc2,dock2,gtf2h3,pak2,ddx6,lpo,fyn,map3k5,tnpo3
vip:7	4.106	3	0.79932	0.773352	62	69	ADV	itgb5,ctbp2,nfia
vip:16	2.864	2	0.80242	0.773352	65	76	INFLUENZA	mnat1,prkca
vip:12	3.01	1	0.96294	0.815778	44	55	KSHV	stat3
GO:9999999	873.018	873	1	1	16169	16198	all_genes
