# Supplementary material for: The impact of genetic adaptation on chimpanzee subspecies differentiation
Source: PLoS Genet. 2019 Nov 25;15(11):e1008485. doi: 10.1371/journal.pgen.1008485 (PMC6901233; doi:10.1371/journal.pgen.1008485)
Supplement: S15 Table — (XLSX) [file pgen.1008485.s035.xlsx]

## Sheet: Supplementary file 20
S15 Table: PBSnj Central VIP enrichment
Category	Average genes in category in resamples	Outlier genes in category	P-VALUE	FDR P-VALUE	Genes in category with a SNP	Total genes in category	Virus	Genes
vip:65	0.026	1	0.02592	0.425934	3	3	NIPAHVIRUS	stat1
vip:18	0.096	1	0.09346	0.425934	4	4	SIV	pak2
vip:60	0.1	1	0.0968	0.425934	5	5	RABIESVIRUS	mast2
vip:5	0.11	1	0.10636	0.425934	8	8	HIV2	pak2
vip:14	0.113	1	0.11012	0.425934	8	9	CHIKV	zbtb43
vip:57	0.174	1	0.16212	0.425934	15	18	DENV	nrbp1
vip:4	2.893	5	0.16378	0.425934	216	240	HIV1	snw1,xrcc6,ccr3,pak2,ltf
vip:9	1.48	3	0.18216	0.442544	107	113	HCV	sorbs2,esr1,scarb1
vip:40	0.204	1	0.18778	0.442544	10	11	MHV	brd3
vip:12	0.851	2	0.20912	0.442544	44	55	KSHV	lyn,cd36
vip:11	0.248	1	0.223	0.442544	11	12	SV40	fbxw7
vip:7	1.144	2	0.3178	0.478775	62	69	ADV	zmynd11,cad
vip:8	0.736	1	0.5274	0.521937	51	58	HTLV	tab2
vip:6	1.058	1	0.66292	0.607053	73	81	HSV	xrcc6
vip:1	1.461	1	0.77942	0.614337	89	98	EBV	itsn1
GO:9999999	253.016	253	1	1	16169	16198	all_genes
