# Supplementary material for: The impact of genetic adaptation on chimpanzee subspecies differentiation
Source: PLoS Genet. 2019 Nov 25;15(11):e1008485. doi: 10.1371/journal.pgen.1008485 (PMC6901233; doi:10.1371/journal.pgen.1008485)
Supplement: S16 Table — (XLSX) [file pgen.1008485.s036.xlsx]

## Sheet: Supplementary file 21
S16 Table: PBSnj Nigeria-Cameroon VIP enrichment
Category	Average genes in category in resamples	Outlier genes in category	P-VALUE	FDR P-VALUE	Outlier genes in category	Genes in category with a SNP	Total genes in category	Virus	Genes
vip:71	1.832	4	0.05862	0.520473	4	6	6	MEV	ptbp2,rchy1,nlrp3,anxa1
vip:75	1.901	4	0.076	0.520473	4	7	8	SINV	cdc40,des,g3bp2,eif2ak4
vip:57	4.399	7	0.08594	0.520473	7	15	18	DENV	akap9,stat2,kpnb1,sdc2,rilpl2,fcgr1a,clec5a
vip:40	4.536	7	0.08916	0.520473	7	10	11	MHV	nck1,brd3,plcg2,dnmt3a,dnmt3b,derl1,pik3r1
vip:46	0.636	2	0.10674	0.520473	2	3	3	RVFV	ppil2,fbxo3
vip:19	2.24	4	0.12064	0.520473	4	8	8	POLYOMAVIRUS	wwtr1,sall2,vps39,pdia4
vip:8	17.349	21	0.13412	0.520473	21	51	58	HTLV	cdc27,chek1,vac14,znf282,foxo3,usp10,crtc3,crebbp,magi3,magi1,ep300,tax1bp1,tab2,nfkb2,drosha,ina,ppm1d,nrp1,dicer1,ccdc88c,srrm2
vip:63	0.705	2	0.14726	0.520473	2	5	5	HEV	rbp4,anp32b
vip:2	5.814	8	0.16496	0.538318	8	20	23	VACV	cd2bp2,acap2,tpd52,casp9,irak2,kif2c,mapk8ip1,plscr4
vip:20	1.704	3	0.19228	0.545628	3	6	7	FMDV	itgb8,khdrbs1,sri
vip:45	1.696	3	0.20964	0.546647	3	10	10	VZV	setd1a,usf1,med25
vip:55	8.298	10	0.27992	0.699073	10	28	32	HCMV	stat2,ripk1,suz12,mcm3,tsc2,tsc1,pdgfra,rpl17,supt6h,bicd1
vip:9	33.547	36	0.31132	0.718337	36	107	113	HCV	eif4enif1,racgap1,rps5,rps3,fbxl20,tp53,esr1,txndc11,nbn,pdpk1,msr1,gab1,apob,igf2bp1,mcl1,pc,cep85,erlin1,map3k11,osbp,ep300,pkm,eif2b3,anxa2,fhod1,gsk3b,ocln,rasal2,tbk1,sorbs2,bckdk,fbxl2,eif2ak3,ewsr1,scarf1,scarb1
vip:24	1.151	2	0.32344	0.718337	2	7	7	HHV6	senp1,senp3
vip:13	2.936	4	0.33208	0.718337	4	12	14	SARSCOV	itgal,psmc6,canx,ppih
vip:16	18.612	20	0.38776	0.766059	20	65	76	INFLUENZA	ncoa7,clu,pdlim4,stip1,mvp,tomm40,morc3,ezr,mcm2,mcm4,smu1,ncbp1,nup98,chd3,glul,nolc1,hnrnpul1,crkl,zcchc17,prkca
vip:35	0.461	1	0.40006	0.777855	1	3	3	YFV	dnajc14
vip:44	3.357	4	0.42312	0.777855	4	8	8	BLV	pcsk5,usf1,dnmt3a,runx1
vip:15	5.219	6	0.42394	0.777855	6	17	19	MLV	itgb1,mfge8,lamp3,atp6v0d1,mov10,xpr1
vip:17	2.568	3	0.5114	0.845634	3	4	4	MMTV	nfix,nfib,nfia
vip:30	0.639	1	0.52792	0.845634	1	3	3	PARVOVIRUS	e2f4
vip:3	21.791	22	0.52838	0.845634	22	76	82	HBV	bub1b,jph4,ereg,gtf2h5,sirt1,siah1,cdk2,hspa4,vcp,cul4a,pparg,aifm2,fgg,dnmt3a,psma7,dnmt1,srpk2,hpn,smarce1,aip,cdk5rap3,dzip3
vip:74	1.792	2	0.59002	0.934958	2	6	6	WNV	rfwd2,havcr2
vip:53	1.955	2	0.66444	0.972653	2	7	7	JCV	smad2,htr2a
vip:22	4.14	4	0.68076	0.972653	4	9	10	POXV	plxnc1,cul3,tank,cand1
vip:54	0.975	1	0.70292	0.972653	1	4	4	BPV	tgfb1i1
vip:18	2.012	2	0.73818	0.972653	2	4	4	SIV	pak2,fyn
vip:12	17.184	16	0.74032	0.972653	16	44	55	KSHV	eif3m,epha4,ephb2,cdk6,map2k7,orc2,med25,rbpj,mdfi,snx9,fyttd1,cald1,itsn2,alcam,mapkapk2,cd36
vip:60	2.1	2	0.7422	0.972653	2	5	5	RABIESVIRUS	cct3,eif3h
vip:70	0.9	1	0.76072	0.972653	1	3	3	RPV	strn
vip:26	1.268	1	0.79728	0.972653	1	4	5	POLIOVIRUS	sec13
vip:49	2.251	2	0.79994	0.972653	2	5	6	HDV	hnrnpc,adarb1
vip:59	1.333	1	0.81	0.972653	1	5	5	ROTAVIRUS	mfge8
vip:7	24.527	22	0.82622	0.972653	22	62	69	ADV	bag3,foxk1,itgb5,itga3,msh3,nbn,nfix,nfib,nfia,ppp2r2a,rbl1,dsg2,e2f3,dnmt1,snrnp70,spry1,trim33,srsf1,eps8,mpdz,xpo5,cd86
vip:5	2.455	2	0.83184	0.972653	2	8	8	HIV2	pak2,fyn
vip:31	1.747	1	0.88102	0.982667	1	6	6	FLV	mcm2
vip:11	5.12	4	0.88854	0.982667	4	11	12	SV40	nr6a1,crebbp,parp4,ep400
vip:48	1.554	1	0.90766	0.982667	1	4	4	VSV	nup98
vip:6	23.039	19	0.91134	0.982667	19	73	81	HSV	rcor1,ctcf,meis2,mlh1,xrcc6,a2m,derl1,eif4a1,smarce1,tbk1,lmnb1,ext1,mcrs1,pdcd4,fanci,hdac9,hdac2,cbl,nup214
vip:41	1.133	1	0.92022	0.982667	1	3	3	ASFV	dbnl
vip:39	3.48	2	0.92948	0.982667	2	12	14	EV71	fubp1,tab1
vip:67	1.314	1	0.93354	0.982667	1	4	5	JEV	caprin1
vip:1	29.186	22	0.98486	0.99459	22	89	98	EBV	tnks2,kdm1a,timeless,tnfaip3,wwp2,tnik,tp63,ubn1,fgd4,orc4,rbpj,psma7,irf2,jdp2,atf7,cir1,tcf4,ikzf1,hdac4,zeb2,shb,vrk2
vip:14	2.114	1	0.9861	0.99459	1	8	9	CHIKV	ttc7b
vip:4	68.46	56	0.98804	0.99459	56	216	240	HIV1	ccr3,sirt1,pak2,aff4,parn,pacs1,lyz,klf9,hivep2,map3k5,cdk13,banp,ccnt1,nmt2,itgal,itgb4,lrpprc,nfatc2,fap,ubp1,ipo7,mapk1,fyn,rngtt,lamp1,xrcc6,nucks1,mdfi,nup98,psmb4,psmb5,anxa2,adam10,tcf7l2,ap1m1,vps35,tarbp2,kif22,abca1,bcl11b,pcmt1,itk,cpsf6,cpsf3,lcp2,setdb1,larp7,kcnh3,sqstm1,hsp90ab1,serping1,serpinc1,rad23a,prkcq,cd44,tnpo1
GO:9999999	4882.02	4882	1	1	4882	16169	16198	all_genes
