# Supplementary material for: The impact of genetic adaptation on chimpanzee subspecies differentiation
Source: PLoS Genet. 2019 Nov 25;15(11):e1008485. doi: 10.1371/journal.pgen.1008485 (PMC6901233; doi:10.1371/journal.pgen.1008485)
Supplement: S17 Table — (XLSX) [file pgen.1008485.s037.xlsx]

## Sheet: Supplementary file 22
S17 Table: PBSnj Western VIP enrichment
Category	Average genes in category in resamples	Outlier genes in category	P-VALUE	FDR P-VALUE	Outlier genes in category	Genes in category with a SNP	Total genes in category	Virus	Genes
vip:6	57.943	63	0.04512	0.33484	63	73	81	HSV	nedd4,ctcf,csnk2b,cdc34,fancd2,rpn1,f10,cdk4,ccnd3,meis2,gtf2a1,ppp3cc,tsg101,c3,wrn,endog,hspbp1,xrcc6,smarcc1,marco,derl1,smarce1,krt18,dnaja3,clock,lmnb1,srsf3,fanci,rfc1,ahcyl1,arntl,rcor1,pou2af1,m6pr,mag,galnt1,galnt3,fen1,appbp2,taok3,lgals3,mlh1,dynlt1,pou4f2,pml,bmi1,a2m,hinfp,eif4a1,tbk1,spdef,ext1,mcrs1,pdcd4,rnf10,hdac9,hdac2,hdac5,ube2e1,ppp1ca,tbp,cbl,nup214
vip:19	6.016	8	0.0566	0.33484	8	8	8	POLYOMAVIRUS	wwtr1,erp29,sall2,pdia4,pdia3,shc1,sin3b,vps39
vip:8	39.497	43	0.07836	0.33484	43	51	58	HTLV	cdc20,cdc27,nedd9,eif3e,cdk4,ccnd2,nfil3,rasa2,bcl6,crebbp,tax1bp3,tax1bp1,nfkb2,cyld,cdkn2b,ina,ppm1d,atf4,ccdc88c,srrm2,chek1,vac14,fdps,znf282,map3k1,foxo3,optn,usp10,usp20,ets1,crtc3,carm1,magi3,magi1,ciita,ep300,tab2,tal1,creb1,drosha,rel,nrp1,dicer1
vip:70	2.033	3	0.21636	0.74909	3	3	3	RPV	slc30a1,strn,pcdh1
vip:45	6.446	8	0.2276	0.74909	8	10	10	VZV	setd1a,ccnb1,ide,srsf7,mag,usf1,med25,pou4f2
vip:15	13.536	15	0.23224	0.74909	15	17	19	MLV	znf639,abi1,epor,prdx1,itgb1,mfge8,etf1,lamp3,atp6v0d1,gapdh,h2afy,pdcd6ip,mov10,xpr1,cd9
vip:67	2.991	4	0.2574	0.74909	4	4	5	JEV	caprin1,hnrnpa2b1,ddx42,gapdh
vip:13	9.69	11	0.26052	0.74909	11	12	14	SARSCOV	ptgs2,ppig,ppih,ppib,itgal,zcrb1,atp6v1g1,copa,psmc6,canx,mpp5
vip:55	22.627	24	0.31862	0.786622	24	28	32	HCMV	ccr7,stat2,atp1b1,taf12,suz12,mta2,mcm3,smarcb1,cd200r1,pdgfra,satb1,ripk1,rab27a,ankrd17,rab11fip4,psmd4,trim23,tsc2,tsc1,traf6,rpl17,supt6h,hdac3,bicd1
vip:49	4.228	5	0.34024	0.786622	5	5	6	HDV	lmbrd1,slc10a1,hnrnpc,gapdh,adarb1
vip:44	6.257	7	0.4109	0.786622	7	8	8	BLV	pcsk5,dnmt3a,runx1,fdps,usf2,usf1,crem
vip:24	4.303	5	0.41994	0.786622	5	7	7	HHV6	ccr6,vamp3,senp1,senp2,senp3
vip:63	3.353	4	0.46036	0.849654	4	5	5	HEV	rbp4,spint2,anp32b,ambp
vip:20	4.551	5	0.53666	0.900362	5	6	7	FMDV	vim,itgb6,itgb8,dctn3,sri
vip:53	4.677	5	0.54638	0.900362	5	7	7	JCV	fos,smad4,smad2,fez1,htr2a
vip:75	5.601	6	0.55428	0.900362	6	7	8	SINV	ywhag,cdc40,des,eif2ak4,g3bp1,g3bp2
vip:60	4.543	5	0.6072	0.961366	5	5	5	RABIESVIRUS	cct3,eif3h,ngfr,mast2,mast1
vip:57	11.902	12	0.6277	0.9813	12	15	18	DENV	akap9,stat2,sdc2,arf4,tjp1,fcgr1a,fcgr2a,kpnb1,ankrd50,rilpl2,dcun1d4,clec5a
vip:26	3.642	4	0.67328	0.9813	4	4	5	POLIOVIRUS	gars,gbf1,acbd3,sec13
vip:2	15.455	15	0.7418	0.9813	15	20	23	VACV	tpd52,abl1,kif2c,kif5b,tirap,hmg20a,acap2,casp3,casp9,irak2,mapk8ip1,eif4g1,bad,plscr4,vcpip1
vip:12	36.796	36	0.75148	0.9813	36	44	55	KSHV	rpa1,stat3,eif3m,epha7,epha5,epha4,ephb4,ephb2,cdk6,rad21,rrm1,ubqln1,rbpj,hey1,mdfi,fyttd1,cdkn1a,cx3cr1,cald1,smad1,itsn2,pygo2,lyn,plcg1,map2k7,map2k4,pou2f1,orc2,med25,snx9,rps6ka1,asf1b,alcam,mapkapk2,ptpn11,cd36
vip:59	3.889	4	0.7588	0.9813	4	5	5	ROTAVIRUS	rab5a,fn1,lamb3,mfge8
vip:18	3.785	4	0.7974	0.9813	4	4	4	SIV	ccr6,fyn,pak2,zap70
vip:39	9.595	9	0.83316	0.9813	9	12	14	EV71	eif5b,gbf1,khsrp,fbp2,fbp1,ankrd17,odc1,srf,scarb2
vip:3	60.423	58	0.84382	0.9813	58	76	82	HBV	ywhaq,aldob,ncoa3,ncoa6,pin1,gtf2h5,sirt1,cdc37,eif4e,vdac3,siah1,cdk2,ecsit,hspa5,hspa4,vcp,nfil3,fgg,fn1,dnmt3a,rsf1,txlna,dnmt1,cflar,srpk2,hpn,smarce1,hnf1b,hnf1a,dnaja3,parp1,slc10a1,bub1b,map3k1,ppargc1a,aicda,cul4a,mx1,pparg,aifm2,eef1a1,psmc1,anxa5,creb1,nr2c2,nr1h3,nr1i2,ddb1,ddb2,il1rap,nrf1,alb,apc,cops4,gnb5,cdk5rap3,son,dzip3
vip:1	69.952	67	0.86022	0.9813	67	89	98	EBV	pin1,bnip3l,tnks2,timeless,csk,gtf2h1,tnfaip3,stat3,stat6,prmt5,cdc6,bag2,ccna2,rad51,rad52,ube2i,tyk2,rbpj,rps23,cdkn1b,ranbp9,atf7,cir1,itsn1,srsf3,srsf7,ikzf1,vrk2,rfx1,ebna1bp2,hnrnpu,kdm1a,pax5,wwp2,ing4,tnik,max,tp63,pou2f1,usp7,ubn1,fgd4,orc4,dars,snd1,hnrnpab,e2f1,pml,psma3,psmd2,irf2,jdp2,iars,stmn1,mef2d,traf6,traf3,ahr,pdcd6ip,itch,tcf4,cebpz,pias2,pias1,hdac4,zeb2,shb
vip:41	2.128	2	0.87592	0.9813	2	3	3	ASFV	dynll1,kif13a
vip:79	2.894	3	0.8945	0.9813	3	3	3	COXSV	cxadr,itgav,nbr1
vip:9	83.92	80	0.89898	0.9813	80	107	113	HCV	rab5a,tsn,cct5,eif3a,eif2a,tbc1d20,csnk1a1,fbxl20,xrn1,ccna2,lats1,edem1,pkn2,grb2,msr1,gab1,apob,aimp1,rpp14,pc,rsf1,rps16,tp53bp2,rtn1,fhod1,pi4ka,gsk3a,gsk3b,rasal2,ltbr,atg5,cinp,sorbs2,ppib,mapk12,pik3cb,eif2ak3,pik3c3,vapb,vapa,ewsr1,tmem173,ap2m1,npc1l1,eif4enif1,ccdc86,tp53,esr1,txndc11,nbn,pdpk1,igf2bp1,cep85,erlin1,map3k11,osbp,ep300,arap1,pkm,pml,eif2b3,psma3,psma4,anxa2,ptpn2,smurf2,t…
vip:14	5.932	5	0.90182	0.9813	5	8	9	CHIKV	ttc7b,gfap,cep55,phb,zbtb43
vip:17	3.903	4	0.90526	0.9813	4	4	4	MMTV	nfix,nfib,nfia,prlr
vip:74	4.766	4	0.91154	0.9813	4	6	6	WNV	mkrn1,rfwd2,havcr2,set
vip:25	1.914	2	0.914	0.9813	2	2	4	MYXV	cul1,plat
vip:30	2.212	2	0.92242	0.9813	2	3	3	PARVOVIRUS	e2f5,e2f4
vip:46	2.359	2	0.92382	0.9813	2	3	3	RVFV	ppil2,fbxo3
vip:11	9.825	9	0.92958	0.9813	9	11	12	SV40	nr6a1,cul7,crebbp,rbx1,pdia3,parp4,irs1,ep400,fbxw7
vip:58	0.933	1	0.93294	0.9813	1	1	3	HANTAVIRUS	traf3
vip:22	8.371	8	0.94242	0.9813	8	9	10	POXV	ikbkb,cul3,cul1,cand1,kdr,tirap,plxnc1,tank
vip:65	2.199	2	0.95662	0.9813	2	3	3	NIPAHVIRUS	stat1,efnb2
vip:16	53.278	49	0.95946	0.9813	49	65	76	INFLUENZA	ywhab,st14,ncoa7,clu,ikbkb,stau1,vdac1,ezr,aimp2,gas8,mcm2,mcm4,chd3,chd1,tmprss13,ppp6r3,hnrnpul1,actb,ppp6c,ruvbl2,hmgb2,kpna4,kpna6,pdlim2,pdlim4,stip1,mvp,mx1,ddx58,morc3,nlrx1,ptx3,edc3,smu1,plg,nup98,c14orf166,trim25,nup54,glul,nolc1,cpsf4,crkl,gnb2,mnat1,supt5h,prkra,zcchc17,prkca
vip:48	3.53	3	0.9688	0.9813	3	4	4	VSV	ldlr,ahsa1,nup98
vip:40	9.746	9	0.97714	0.9813	9	10	11	MHV	nck1,brd3,dnmt3a,dnmt3b,derl1,vav1,pik3r1,plcg2,pml
vip:35	2.051	1	0.98256	0.9813	1	3	3	YFV	snrpa
vip:71	5.236	4	0.98334	0.9813	4	6	6	MEV	ptbp2,rchy1,anxa1,slamf1
vip:4	172.718	163	0.98418	0.9813	163	216	240	HIV1	ezh2,ncoa2,ndrg2,ndrg1,tnc,cnp,hspg2,gtf2e1,ccnh,ccr6,sirt1,gtf2f1,eif5b,eif3d,tfap2a,cul5,klf9,polr2a,dut,banp,hspa9,vcl,ccnt1,ccnt2,cd207,vim,lrpprc,nfatc1,nfatc2,rad18,raf1,rad51,fap,tsg101,tpst2,cd247,tgs1,mtdh,wrn,pls1,mapk1,fyn,btrc,rngtt,gabpa,xrcc5,xrcc6,mdfi,rbx1,smarca4,acot8,ctdp1,adam10,calm2,cdkn1b,kif22,ranbp2,sytl1,sap18,itk,lcp2,setdb1,actb,srsf5,ppic,matr3,hsp90ab1,hexim1,tln1,ra…
vip:80	2.599	2	0.99108	0.9813	2	3	3	FOAMYVIRUS	sppl2a,sppl3
vip:54	2.968	2	0.99238	0.9813	2	4	4	BPV	tgfb1i1,kpna4
vip:5	5.808	4	0.99292	0.9813	4	8	8	HIV2	ccr6,fyn,pak2,prpf4b
vip:34	2.761	2	0.99376	0.9813	2	3	3	NDV	dnajc10,chmp4b
GO:9999999	12058	12058	1	1	12058	16169	16198	all_genes
