# Supplementary material for: The impact of genetic adaptation on chimpanzee subspecies differentiation
Source: PLoS Genet. 2019 Nov 25;15(11):e1008485. doi: 10.1371/journal.pgen.1008485 (PMC6901233; doi:10.1371/journal.pgen.1008485)
Supplement: S18 Table — (XLSX) [file pgen.1008485.s038.xlsx]

## Sheet: Supplementary file 23
S18 Table: SIV responsive gene enrichment tests
	Joint resampling					GOWINDA resampling
species	obs	mean resample n	sd resample n	empP	FDR	Average genes in category in resamples	Outlier genes in category	P-VALUE
eastern	118	98.913	8.56731	0.0167498	0.06423	99.418	118	0.01964
central	36	29.2603	4.98885	0.107139	0.195165	28.388	36	0.07386
western	1552	1544.16	15.6501	0.319697	0.388417	1544.01	1552	0.30568
nigeria	602	609.781	16.6447	0.688623	0.66468	603.516	602	0.54948
