# Supplementary material for: The impact of genetic adaptation on chimpanzee subspecies differentiation
Source: PLoS Genet. 2019 Nov 25;15(11):e1008485. doi: 10.1371/journal.pgen.1008485 (PMC6901233; doi:10.1371/journal.pgen.1008485)
Supplement: S19 Table — (XLSX) [file pgen.1008485.s039.xlsx]

## Sheet: Supplementary file 24
S19 Table: PBSnj eastern tail and SIV responsive genes SNP regulomeDB enrichment
observed proportion high regulatory potential for PBSnj eastern tail SNPs	observed proportion high regulatory potential for SNPs in SIV responsive genes	resample proportion high regulatory potential, genic background	resample proportion high regulatory potential, PBSnj eastern tail genic background	observed proportion low regulatory potential for PBSnj eastern tail SNPs	observed proportion low regulatory potential for SNPs in SIV responsive genes	resample proportion low regulatory potential, genic background	resample proportion low regulatory potential, PBSnj eastern tail genic background	p-value high regulatory potential enrichment for PBSnj eastern tail and SIV responsive SNPs vs. genic background	p-value high regulatory potential enrichment for PBSnj eastern tail and SIV responsive SNPs vs. PBSnj eastern tail genic background	p-value low regulatory potential enrichment for PBSnj eastern tail and SIV responsive SNPs vs. genic background	p-value low regulatory potential enrichment for PBSnj eastern tail and SIV responsive SNPs vs. PBSnj eastern tail genic background
0.0371437	0.0510734	0.0303963	0.0369518	0.522891	0.411675	0.560008	0.558896	0.0089	0.0485	0.0001	0.0001
