# Supplementary material for: The impact of genetic adaptation on chimpanzee subspecies differentiation
Source: PLoS Genet. 2019 Nov 25;15(11):e1008485. doi: 10.1371/journal.pgen.1008485 (PMC6901233; doi:10.1371/journal.pgen.1008485)
Supplement: S21 Table — (XLSX) [file pgen.1008485.s041.xlsx]

## Sheet: Supplementary file 25
S21 Table:PBSnj Eastern and SIV gene GO enrichment
Category	Average genes in category in resamples	Outlier genes in category	P-VALUE	FDR P-VALUE	Genes in category with a SNP	Total genes in category	GO Category Name	Genes
GO:0060337	0.166	4	2e-05	0.036069	50	51	type I interferon signaling pathway	irf2,rnasel,hla-a,sp100
GO:0031519	0.072	3	4.4e-05	0.04246	21	21	PcG protein complex	phc2,cbx7,kdm2b
GO:0048305	0.016	2	0.000104	0.0682332	4	4	immunoglobulin secretion	tnfsf13b,traf3ip2
GO:0006342	0.098	3	0.000132	0.0682332	30	30	chromatin silencing	h2afx,hdac5,bahd1
GO:0045141	0.035	2	0.000465	0.177814	8	8	meiotic telomere clustering	terb2,mei1
GO:0035102	0.034	2	0.000501	0.177814	12	12	PRC1 complex	phc2,cbx7
GO:1904813	0.451	4	0.001035	0.302637	107	108	ficolin-1-rich granule lumen	pgam1,lrg1,glb1,timp2
GO:0006364	0.46	4	0.001137	0.302637	188	188	rRNA processing	tfb1m,rnasel,wbp11,exosc1
GO:1902041	0.067	2	0.001873	0.352243	16	16	regulation of extrinsic apoptotic signaling pathway via death domain receptors	ripk1,sp100
GO:0010212	0.267	3	0.002331	0.352243	48	48	response to ionizing radiation	dnmt3a,h2afx,clk2
GO:0060333	0.267	3	0.002349	0.352243	61	62	interferon-gamma-mediated signaling pathway	irf2,hla-a,sp100
GO:0001741	0.076	2	0.002439	0.352243	13	13	XY body	dnmt3a,h2afx
GO:0000122	4.787	12	0.002468	0.352243	638	639	negative regulation of transcription from RNA polymerase II promoter	dnmt3a,nedd4l,ehmt1,hdac5,irf2,cbx7,pde2a,mef2c,glis3,kdm2b,stat3,sp100
GO:0019843	0.076	2	0.002474	0.352243	32	32	rRNA binding	rnasel,kdm2b
GO:0001530	0.083	2	0.002909	0.384335	18	18	lipopolysaccharide binding	scarb1,cd6
GO:0004518	0.617	4	0.003302	0.391382	107	107	nuclease activity	rnasel,rexo1,dffb,noct
GO:0008150	3.108	9	0.003517	0.391382	481	481	biological_process	inpp5e,gpn2,sorbs2,dpf3,urb1,gpatch3,sbno1,lrg1,sipa1l2
GO:0006366	3.113	9	0.003673	0.391382	474	475	transcription from RNA polymerase II promoter	irf2,cbfb,mef2c,glis3,tcf12,creb5,noct,stat3,phrf1
GO:0071837	0.101	2	0.003903	0.391382	16	16	HMG box domain binding	mef2c,tcf12
GO:0001786	0.346	3	0.004127	0.391382	31	31	phosphatidylserine binding	scin,scarb1,osbpl10
