# Supplementary material for: The impact of genetic adaptation on chimpanzee subspecies differentiation
Source: PLoS Genet. 2019 Nov 25;15(11):e1008485. doi: 10.1371/journal.pgen.1008485 (PMC6901233; doi:10.1371/journal.pgen.1008485)
Supplement: S22 Table — (XLSX) [file pgen.1008485.s042.xlsx]

## Sheet: Sheet1
S22 Table: Observed and model chimpanzee subspecies FST
Pop1	Pop2	Obs.	250kya	267kya
Western	Nigeria-Cameroon	0.3931	0.36039	0.38762
Western	Central	0.3497	0.33016	0.34301
Western	Eastern	0.39381	0.37821	0.39131
Nigeria-Cameroon	Central	0.19914	0.18708	0.18675
Nigeria-Cameroon	Eastern	0.24221	0.23543	0.23535
Central	Eastern	0.09771	0.09182	0.09179
