# Supplementary material for: The impact of genetic adaptation on chimpanzee subspecies differentiation
Source: PLoS Genet. 2019 Nov 25;15(11):e1008485. doi: 10.1371/journal.pgen.1008485 (PMC6901233; doi:10.1371/journal.pgen.1008485)
Supplement: S23 Table — (XLSX) [file pgen.1008485.s043.xlsx]

## Sheet: Sheet1
S23 Table: Effect of Ancestral Allele estimation on eastern vs. central chimpanzee 𝛿 bin genic enrichments
Ancestral allele inference from:	central tail	eastern tail	central tail genic SNP count	eastern tail genic SNP count	log2 ratio	p-value log2 ratio
Human(hg37)	1.25	1.58	174	920	0.34	0.0013
EPO	1.15	1.58	150	891	0.41	0.0006
