# Supplementary material for: The impact of genetic adaptation on chimpanzee subspecies differentiation
Source: PLoS Genet. 2019 Nov 25;15(11):e1008485. doi: 10.1371/journal.pgen.1008485 (PMC6901233; doi:10.1371/journal.pgen.1008485)
Supplement: S24 Table — (XLSX) [file pgen.1008485.s044.xlsx]

## Sheet: Sheet1
S24 Table: Effect of divergence on 𝛿 tail SNP number
Pop1	Pop2	Divergence time	Genic tail SNPs Pop1	Non-genic tail SNPs Pop 1	Genic tail SNPs Pop2	Non-genic tail SNPs Pop 2
PopA	PopB	0.1	9034	6386	9781	7177
PopC	PopD	0.1	9246	6565	9735	7052
PopA	PopC	0.2	87582	73513	89572	75792
PopB	PopD	0.2	86949	73335	89383	75651
PopA	PopB	0.2*	87642	73203	89421	75392
PopA	PopD	0.4*	380199	350302	382280	351545
PopB	PopC	0.4*	380861	350645	383098	351298
