# Supplementary material for: The impact of genetic adaptation on chimpanzee subspecies differentiation
Source: PLoS Genet. 2019 Nov 25;15(11):e1008485. doi: 10.1371/journal.pgen.1008485 (PMC6901233; doi:10.1371/journal.pgen.1008485)
Supplement: S25 Table — (XLSX) [file pgen.1008485.s045.xlsx]

## Sheet: Sheet1
S25 Table: Effect of Ne on 𝛿 tail SNP number
Pop1	Pop2	Divergence time	Ne Pop2/ Ne Pop1	Genic tail SNPs Pop1	Non-genic tail SNPs Pop 1	Genic tail SNPs Pop2	Non-genic dtail SNPs Pop 2
PopA	PopB	0.1	1	9034	6386	9781	7177
PopA	PopB	0.1	0.9	11799	8322	12125	8584
PopA	PopB	0.1	0.5	27440	22172	49165	39367
PopA	PopB	0.1	0.1	123643	121676	463814	466480
